# Supplementary material for: Correction: A new basal ornithopod (Dinosauria: Ornithischia) from the Early Cretaceous of Texas
Source: PLoS One. 2019 Aug 6;14(8):e0217232. doi: 10.1371/journal.pone.0217232 (PMC6684068; doi:10.1371/journal.pone.0217232)
Supplement: S3 Table — (XLSX) [file pone.0217232.s001.xlsx]

## Sheet: Sheet1
		Character 1	Character 2	Character 3	Character 4	Character 5	Character 6	Character 7	Character 8	Character 9	Character 10	Character 11	Character 12	Character 13	Character 14	Character 15	Character 16	Character 17	Character 18	Character 19	Character 20	Character 21	Character 22	Character 23	Character 24	Character 25	Character 26	Character 27	Character 28	Character 29	Character 30	Character 31	Character 32	Character 33	Character 34	Character 35	Character 36	Character 37	Character 38	Character 39	Character 40	Character 41	Character 42	Character 43	Character 44	Character 45	Character 46	Character 47	Character 48
	Euparkeria capensis	0	0	0	0	?	?	0	0	0	0	0	0	0	0	0	?	0	0	0	0	0	0	0	0	0	0	0	0	0	0	?	?	?	?	0	0	0	?	0	0	0	0	0	0	0	0	0	0
	Marasuchus liloensis	0	?	0	?	?	?	?	?	?	?	?	?	?	?	?	?	?	?	?	?	?	?	?	?	?	?	?	?	?	?	?	?	?	?	?	?	?	?	?	?	?	?	?	?	?	?	?	?
	Herrerasaurus	0	0	0	0	?	?	0	0	0	0	0	0	0	0	0	?	1	1	0	1	0	0	1	0	0	0	0	0	0	0	?	?	?	?	0	0	0	?	0	0	0	0	0	0	0	0	1	0
	Pisanosaurus mertii	0	?	0	?	?	?	?	?	?	?	?	?	?	?	?	?	?	?	?	?	?	?	?	?	?	?	1	?	?	?	?	?	?	?	?	?	?	?	?	?	?	?	?	?	?	?	?	?
	Abrictosaurus consors	0	0	0	0	?	?	1	0	0	1	1	?	?	0	1	1	0	0	0	?	1	0	0	?	?	0	1	0	0	1	0	0	0	0	0	?	0	?	?	?	?	?	?	?	?	?	?	?
	BMNH A100	0	?	?	0	?	?	1	?	0	?	?	1	?	0	1	1	0	0	?	?	1	0	0	?	0	0	1	0	0	?	?	?	?	?	?	?	0	?	0	?	?	0	0	?	0	0	?	?
	Fruitadens haagarorum	0	?	?	0	?	?	1	?	0	?	?	1	?	?	1	1	?	?	?	?	?	0	?	?	0	0	1	?	?	?	?	?	?	?	?	?	?	?	?	?	?	?	?	?	?	?	?	?
	Tianyulong	0	0	0	0	?	?	1	1	0	1	?	?	0	0	1	1	0	0	0	?	1	0	0	0	?	?	1	0	?	?	?	?	?	?	0	0	?	?	?	?	0	0	?	?	?	?	?	?
	Heterodontosaurus tucki	0	0	0	0	?	?	1	1	0	1	1	1	1	0	1	1	0	0	0	1	1	0	0	1	0	0	1	0	0	1	0	0	0	0	0	0	0	?	0	0	1	0	0	1	0	0	?	0
	Lycorhinus angustidens	0	?	?	?	?	?	?	?	?	?	?	?	?	0	1	1	?	?	?	?	1	0	0	?	?	0	1	0	?	?	?	?	?	?	?	?	?	?	?	?	?	?	?	?	?	?	?	?
	Eocursor parvus	0	?	0	?	?	?	?	?	?	?	?	?	?	?	?	?	?	?	?	?	?	?	?	?	?	?	?	?	?	?	?	?	?	?	?	?	?	?	?	?	?	?	?	?	?	?	?	?
	Lesothosaurus diagnosticus	0	0	0	0	?	?	1	0	0	0	1	1	0	0	0	?	0	0	0	?	1	0	0	0	0	0	1	0	1	1	0	0	0	0	0	0	0	?	0	0	0	0	0	0	0	0	1	0
	Scutellosaurus lawleri	0	?	0	0	?	?	?	?	0	?	1	1	?	?	?	?	0	0	?	?	?	?	?	?	?	?	1	0	?	?	?	?	?	?	?	1	0	?	0	0	0	0	0	0	0	0	1	0
	Laquintasaura	0	?	?	?	?	?	1	?	?	?	?	?	?	?	?	?	?	?	?	?	1	0	0	0	?	?	0	?	?	?	?	?	?	?	?	1	?	?	0	0	0	0	0	0	?	?	?	?
	Emausaurus ernstii	0	0	?	0	?	?	?	0	0	0	?	1	0	0	0	?	0	0	0	?	1	0	0	0	0	0	1	0	0	1	0	1	0	0	0	1	0	?	0	0	0	0	0	0	0	0	1	0
	Scelidosaurus harrisonii	0	0	0	0	?	?	1	0	0	?	?	?	0	?	0	?	?	?	?	0	1	0	1	0	0	0	1	0	0	1	1	?	2	?	0	1	0	?	0	0	0	0	1	0	0	0	1	0
	Stegosauria	0	0	0	0	?	?	1	0	0	0	1	1	0	0/1	0	?	0	0	0	0	1	0	0	0	0	0	1	0	0	1	1	?	2	?	0	1	0	?	0	0	0	0	0	0	0	0	0	0
	Ankylosauria	0	0	0	0	?	?	1	0	0	0	1	1	0	0	0	?	0	0	0	0	1	1	?	0	0	0	1	0	0	1	1	?	2	?	?	1	0	?	0	0	0	0	1	1	0	0	0	0
	Agilisaurus louderbacki	0	0	0	0	?	?	1	0	0	0	1	1	0	0	0	?	0	0	0	1	1	0	0	0	?	0	1	0	?	1	0	1	1	1	0	0	0	?	0	0	0	0	0	0	0	0	0	0
	Hexinlusaurus multidens	0	?	0	0	?	?	?	0	?	?	?	?	?	?	?	?	?	?	0	1	1	0	0	0	?	?	1	0	?	1	0	0	0	0	1	0	0	?	0	0	0	0	0	0	0	0	0	0
	Othnieliosaurus consors	0	?	?	?	?	?	?	?	?	?	?	?	?	?	?	?	?	?	?	?	?	?	?	?	?	?	?	?	?	?	?	?	?	?	?	?	?	?	?	?	?	?	?	?	?	?	?	?
	Wannanosaurus yansiensis	0	?	?	?	?	?	?	?	?	?	?	?	?	?	?	?	?	?	?	?	?	?	?	?	?	?	?	?	?	1	1	?	?	?	?	0	0	?	0	0	0	1	0	1	0	0	0	0
	Goyocephale lattimorei	0	?	?	0	?	?	?	0	0	1	?	?	?	0	1	1	0	0	0	0	1	?	?	?	?	?	1	0	?	1	1	?	1	?	?	0	0	?	0	0	0	1	?	1	0	?	?	?
	Homalocephale calathocercos	0	?	?	0	?	?	?	?	?	?	?	?	?	?	?	?	?	?	?	?	1	1	?	?	?	?	1	0	?	1	1	?	1	?	?	0	0	?	0	0	0	1	1	1	0	0	0	0
	Pachycephalosauridae	0	0	0	0	?	?	1	0	0	1	1	1	0	0	1	0/1	0	0	0	0	1	1	?	?	?	0	1	0	0	1	1	?	1	?	?	0	0	?	0	0	0	1	1	1	0	0	0	0
	Micropachycephalosaurus hongtuy	0	?	?	?	?	?	?	?	?	?	?	?	?	?	?	?	?	?	?	?	?	?	?	?	?	?	?	?	?	?	?	?	?	?	?	?	?	?	?	?	?	?	?	?	?	?	?	?
	Stenopelix valdensis	0	?	?	?	?	?	?	?	?	?	?	?	?	?	?	?	?	?	?	?	?	?	?	?	?	?	?	?	?	?	?	?	?	?	?	?	?	?	?	?	?	?	?	?	?	?	?	?
	Chaoyangosaurus youngi	0	1	?	1	0	0	1	?	0	0	?	0	?	0	0	0	1	1	0	?	1	?	?	?	?	0	1	1	?	?	?	?	?	?	?	2	1	0	0	0	0	1	?	?	?	?	0	0
	Yinlong downsi	0	1	1	1	0	1	1	?	0	0	1	0	?	?	0	?	0	0	0	1	1	0	1	0	?	?	1	0	?	1	0	0	0	0	0	2	1	0	1	0	0	1	0	0	0	0	0	0
	Albalophosaurus yamaguchiorum	0	?	?	?	?	?	?	?	?	?	?	?	?	?	?	?	?	?	?	?	?	0	0	?	?	?	0	?	?	1	0	1	0	?	?	?	?	?	0	?	0	0	?	?	?	?	?	?
	Psittacosauridae	0	1	1	1	0	0	1	1	0	0	1	0	0	0	?	?	1	1	0	0	1	?	?	?	0	0	1	1	0	1	0	1	0	0	?	2	1	0	1	0	0	0	0	0	0	0	1	0
	Liaoceratops yanzigouensis	0	0	?	1	1	1	1	1	0	0	1	0	0	0	1	0	0	0	0	1	1	0	0	0	?	0	1	1	0	?	?	?	?	?	0	2	1	1	1	0	0	0	1	0	1	1	0	0
	Archaeoceratops oshimai	0	0	1	1	1	1	1	0	0	0	1	0	0	0	1	0	0	0	0	0	1	0	0	0	?	0	1	0	0	1	0	1	0	0	0	2	1	1	1	1	0	1	1	0	1	1	0	0
	Unnamed taxon Coronosauria L	0	0	1	1	1	1	1	0	0	0	?	0	0	0	1	0	1	0	0	0	1	0	1	0	0	0	1	0	0	1	0	1	0	0	0	2	1	1	1	1	0	0	1	0	1	1	0	0
	Orodromeus makelai	0	0	0	0	?	?	1	0	0	0	1	1	?	1	0	?	0	0	0	1	1	0	1	0	1	0	1	0	0	1	0	0	0	0	0	0	0	?	0	0	1	0	0	0	0	0	0	0
	Zephyrosaurus schaffi	0	?	?	0	?	?	1	?	0	1	1	1	0	?	1	0	0	0	0	?	1	0	?	?	1	0	1	0	?	1	0	1	0	0	?	0	0	?	0	0	1	0	0	0	0	0	?	0
	Haya griva	0	0	?	0	?	?	1	0	0	0	1	?	0	1	1	0	1	1	0	1	1	0	0	1	0	0	1	0	0	1	0	0	1	0	1	0	0	0	0	0	0	0	0	0	1	0	1	0
	Changchunsaurus parvus	0	0	0	0	?	?	1	?	0	0	1	1	?	1	1	0	0	0	0	?	1	0	?	?	?	0	1	0	?	1	0	?	0	?	?	0	0	?	0	0	1	1	0	?	?	?	1	0
	Jeholosaurus shangyuanensis	0	0	?	0	?	?	1	1	0	0	1	1	0	1	0	?	0	0	0	1	1	0	0	0	?	?	1	0	?	1	0	0	0	0	1	0	0	?	0	0	0	1	0	0	0	0	1	0
	Hypsilophodon foxii	0	0	0	0	?	?	1	0	0	1	1	1	0	1	1	0	0	0	0	1	1	0	0	1	0	0	1	0	0	1	0	0	0	0	1	0	0	?	0	0	0	0	0	0	0	0	0	0
	Convolosaurus marri	0	0	?	0	?	?	1	0	0	1	1	1	0	1	1	0	0	0	0	0	1	0	0	0	0	0	1	0	0	1	0	0	1	1	1	0	0	0	0	0	0	0	0	0	0	0	0	0
	Thescelosaurus neglectus	0	0	0	0	?	?	1	0	0	1	1	1	0	1	1	0	0	0	0	?	1	0	1	0	1	0	1	0	0	1	0	0	1	0	1	0	0	?	0	0	0	0	0	0	0	0	0	0
	Parksosaurus warreni	0	0	0	?	?	?	?	0	?	?	?	?	?	?	1	0	?	?	?	0	1	0	1	0	?	?	1	0	0	1	0	?	0	?	1	0	0	?	0	0	0	0	0	0	1	?	0	0
	Gasparinisaura cincosaltensis	0	0	0	?	?	?	?	?	?	?	?	?	?	?	1	0	?	?	?	?	1	0	1	0	?	?	1	0	0	1	0	0	0	0	1	0	0	?	0	0	0	0	0	0	0	0	0	0
	Talenkauen santacrucensis	0	?	0	0	?	?	1	0	1	?	?	1	?	0	1	0	0	0	0	?	1	0	?	?	?	0	1	0	0	?	?	?	?	?	?	?	?	?	?	?	?	?	?	?	?	?	?	?
	Rhabdodontidae	0	0	0	0	?	?	1	0	0	1	0	1	0	0	?	?	0	0	0	0	1	0	1	0	0	0	1	0	0	?	?	?	?	?	1	0	0	?	0	0	0	0	0	0	0	0	0	1
	Tenontosaurus tilleti	0	0	0	0	?	?	1	1	1	1	0	1	0	0	?	?	0	0	1	0	1	0	1	0	0	1	1	0	0	1	0	0	0	0	1	0	0	?	0	0	0	0	0	0	0	0	0	0
	Tenontosaurus dossi	0	0	0	0	?	?	1	1	1	1	0	1	0	0	1	0	0	0	1	0	1	0	1	0	0	1	1	0	0	1	0	0	0	0	1	0	0	0	0	0	0	0	0	0	0	0	0	0
	Dryosauridae	0	0	0	0	?	?	1	1	1	1	0	1	1	0	?	?	0	0	1	0	1	0	1	0	0	1	1	0	1	1	0	0	0	1	0	0	0	?	0	0	0	0	0	0	0	0	0	1
	Ankylopollexia	0	0	0	0	?	?	1	1	1	1	0	1	0	0	?	?	0	0	1	0	1	0	1	0	0	1	1	0	0	1	0	0	0	0	0	0	0	?	0	0	0	0	0	0	0	0	0	1
[truncated: 186 more columns]
